# Supplementary material for: GATA2 controls alveolar macrophage inflammatory gene expression and metabolic function
Source: JCI Insight. 2026 Feb 19;11(7):e196246. doi: 10.1172/jci.insight.196246 (PMC13134736; doi:10.1172/jci.insight.196246)
Supplement: Supporting data values [file jciinsight-11-196246-s097.xlsx]

## Sheet: 1A
Qie et al (PMID: 36450731) tissue macrophage gene expression data
Microglia	Peritoneal Mac	Spleen Red Pulp Mac	Kupffer cells	Large Int Mac	Small Int Mac	Alveolar Mac
0.8	0.03	0.28	1.02	1.76	0.45	3.06
0.77	0.04	0.28	0.66	0.87	0.78	2.17
0.72	0.04	0.26	0.76	1	0.34	1.93

## Sheet: 1C
Nuclear GATA2 by immunofluorescence
PBS	S. aureus
1.03643	0.832114
0.883093	0.5305
1.08047	0.910226
	0.862245
0.987285	0.707305
1.01272	0.860729
	0.778689

## Sheet: 1E
steady state AM numbers (BAL) - include some data overlapping with 4B
GATA2 f/f	GATA2 Cre+
227037	246352
190488
259860
291636
254736	283516
254033	210752
254097	127410
237473
201542
119582	397520
86418.4
158941
389903
269374	255676
117720	380504
	167424
177145	224348
292018	240000
183736	212947

## Sheet: 2B
BODIPY spot total intensity (normalized)
GATA2 f/f	GATA2 Cre+
1.45473	0.918763
0.545267	1.18296
0.707258	0.918763
1.29274	1.18296
1	0.919382
0.694048	1.2078
0.763447	0.60607
1.14998	1.39464
0.542172	1.22038
1.2739
1.22195
1.07632
1.27819

## Sheet: 2C
Lipid tracing
	GATA2 fl/fl						GATA2 Cre+
PL	3.89	0.82	0.83				0.83	0.95
MG/DG	2.2	1.72	0.94				1.37	0.74
FFA	87.96	96.2	97.33				96.68	97.31
TG	4.23	0.87	0.4				0.55	0.51
CE	1.72	0.38	0.51				0.56	0.5

## Sheet: 2E
pHrodo spot total intensity
	GATA2 fl/fl														GATA2 Cre+
control	802.236	405.226	514.797	177.064	190.367										453.52	386.079	182.049	170.546
S. aureus	40527.1	98505.1	76127.7	55931.8	45968.7	77712.8	53536.7	39141.6	60996.2	29224	61998.9	58430.9	14237.4	48677.8	144258	95851.6	86502.1	57546	67353.9	58459.8	51851.7	57176.4	51279.5	60140.2

## Sheet: 2F
pHrodo spot total area
	GATA2 fl/fl														GATA2 Cre+
control	1.35641	1.61968	1.7812	2.36543											1.125	1.77051
S. aureus	49.9835	112.148	92.0964	95.3333	83.6936	120.216	87.2314	71.2713	81.8409	44.9357	89.1439	78.9644	23.6244	70.2576	143.782	113.382	102.245	98.2217	126.343	88.0921	89.6566	93.8262	72.5795	77.1945

## Sheet: 3D
collagen (normalized)
Naïve	Bleomycin	Bleomycin
GATA2 f/f	GATA2 f/f	GATA2 Cre+
0.941972	1.41346	1.4218
1.05826	1.08746	1.43465
	1.31619	1.46184
	1.20624	1.08879
	1.3207
	1.28566
0.899312	1.26089	1.64366
1.06475	1.71554	1.8013
1.04282	1.62466	1.49114
0.993117		1.74819
		1.55936
0.78446	2.42185	1.41322
1.52665	1.57309	1.25156
0.761834	1.31914	1.53498
0.935397	2.35814	1.31498
0.991664

## Sheet: 3E
Bleomycin CD11bhi macrophage number
Naïve	Bleomycin	Bleomycin
GATA2 f/f	GATA2 f/f	GATA2 Cre+
2934.87	259099	259099
3327.88	551405	551405
	240419	240420
	211562	211562
	388723
	454437
769.004	26234.4	259427
820.413	40404.1	75477.1
712.668	128743	90649.3
490.564		116398
2690.6	215559	215559
5337.83	280819	280819
7195.11	184868	184869
2222.31		404757
2230.21

## Sheet: 3F
Bleomycin AM number
Naïve	Bleomycin	Bleomycin
GATA2 f/f	GATA2 f/f	GATA2 Cre+
28397.6	125486	129448
25765.2	166801	116672
	156644	149172
	125936	128749
	209913
	248622
85135.8	82733.3	73853.1
180320	96794	85458.5
101082	71553.1	65992.1
59351.8		58424
70062.5	138647	126558
75149.5	145578	126089
115433	167674	114522
39243.2		99379.4
56469.9

[truncated: 17 more sheets: 4B, 4D, 5A, 5B, 5E, 6C, 6D, 6E, 6F, S1A, S1B, S1C, S1D, S1E, S1F, S1G, S2]
